# Supplementary material for: Stereochemical Behavior of Pyrrolo-Pyrazole Peptidomimetics Promoting Phase-Selective Supramolecular Organogels
Source: Gels. 2024 Apr 14;10(4):263. doi: 10.3390/gels10040263 (PMC11049432; doi:10.3390/gels10040263)
Supplement: Supplementary file 1 [file gels-10-00263-s001.zip]

Archive with 1 entries (1 files):
- gels-2888454-supplementary.pdf
